# Supplementary material for: Clinical evaluation of laryngeal mask airways in video-assisted thoracic surgery: a meta-analysis of randomized controlled trials
Source: J Cardiothorac Surg. 2024 Jun 24;19:361. doi: 10.1186/s13019-024-02840-6 (PMC11194903; doi:10.1186/s13019-024-02840-6)
Supplement: Supplementary file 3 — Supplementary Material 3 [file 13019_2024_2840_MOESM3_ESM.xlsx]

## Sheet: Sheet1
Study	Statistics with study removed
Postoperative hospital stay
Chengya, 2022	SMD = -0.62, 95% CI = -1.26 – 0.03, Z= 1.87, P = 0.06, I 2 = 87%
Kaican, 2013	SMD = -0.16, 95% CI = -0.39 – 0.07, Z= 1.39, P = 0.16, I 2 = 34%
Kaikai, 2022	SMD = -0.50, 95% CI = -1.16 – 0.16, Z= 1.49, P = 0.14, I 2 = 90%
Nakanishi, 2023	SMD = -0.61, 95% CI = -1.24 – 0.03, Z= 1.87, P = 0.06, I 2 = 89%
Songsong, 2018	SMD = -0.50, 95% CI = -1.12 – 0.11, Z= 1.60, P = 0.11, I 2 = 90%
Throat discomfort
Chengya, 2022	RR = 0.28, 95% CI = 0.13 – 0.58, Z= 3.39, P = 0.0007, I 2 = 48%
Kaican, 2013	RR = 0.30, 95% CI = 0.17 – 0.54, Z= 4.07, P < 0.0001, I 2 = 42%
Kaikai, 2022	RR = 0.29, 95% CI = 0.14 – 0.57, Z= 3.54, P = 0.0004, I 2 = 46%
Nakanishi, 2023	RR = 0.24, 95% CI = 0.14 – 0.42, Z= 4.92, P < 0.00001, I 2 = 24%
Shaolin, 2013	RR = 0.26, 95% CI = 0.16 – 0.44, Z= 5.13, P < 0.00001, I 2 = 33%
Songsong, 2018	RR = 0.32, 95% CI = 0.21 – 0.47, Z= 5.77, P < 0.00001, I 2 = 0%
Hoarseness
Chengya, 2022	RR = 0.38, 95% CI = 0.14 – 1.00, Z= 1.97, P = 0.05, I 2 = 67%
Kaican, 2013	RR = 0.34, 95% CI = 0.12 – 0.93, Z= 2.10, P = 0.04, I 2 = 73%
Kaikai, 2022	RR = 0.36, 95% CI = 0.13 – 0.96, Z= 2.04, P = 0.04, I 2 = 71%
Nakanishi, 2023	RR = 0.27, 95% CI = 0.14 – 0.51, Z= 4.02, P < 0.0001, I 2 = 0%
Songsong, 2018	RR = 0.45, 95% CI = 0.23 – 0.92, Z= 2.21, P = 0.03, I 2 = 55%
Postoperative awake time
Chengya, 2022	SMD = -2.50, 95% CI = -4.53 – -0.47, Z= 2.41, P = 0.02, I 2 = 98%
Kaican, 2013	SMD = -2.13, 95% CI = -3.63 – -0.62, Z= 2.77, P = 0.006, I 2 = 98%
Kaikai, 2022	SMD = -2.16, 95% CI = -3.72 – -0.59, Z= 2.70, P = 0.007, I 2 = 97%
Shaolin, 2013	SMD = -2.80, 95% CI = -4.11 – -1.49, Z= 4.20, P < 0.0001, I 2 = 96%
Songsong, 2018	SMD = -1.42, 95% CI = -2.57 – -0.28, Z= 2.43, P = 0.02, I 2 = 96%
Intraoperative highest PetCO2
Kaican, 2013	SMD = 0.73, 95% CI = -0.02 – 1.47, Z= 1.91, P = 0.06, I 2 = 81%
Kaikai, 2022	SMD = 0.20, 95% CI = -0.16 – 0.56, Z= 1.09, P = 0.28, I 2 = 0%
Songsong, 2018	SMD = 0.59, 95% CI = -0.41 – 1.59, Z= 1.16, P = 0.25, I 2 = 89%
Surgical field satisfaction
Chengya, 2022	RR = 1.00, 95% CI = 0.97 – 1.03, Z= 0.06, P = 0.96, I 2 = 0%
Kaican, 2013	RR = 1.01, 95% CI = 0.98 – 1.04, Z= 0.54, P = 0.59, I 2 = 0%
Kaikai, 2022	RR = 1.01, 95% CI = 0.98 – 1.04, Z= 0.86, P = 0.39, I 2 = 0%
Nakanishi, 2023	RR = 1.00, 95% CI = 0.98 – 1.03, Z= 0.30, P = 0.77, I 2 = 0%
Shaolin, 2013	RR = 1.01, 95% CI = 0.98 – 1.04, Z= 0.54, P = 0.59, I 2 = 0%
Anesthesia time
Chengya, 2022	SMD = -0.10, 95% CI = -0.38 – 0.17, Z= 0.73, P = 0.46, I 2 = 43%
Kaican, 2013	SMD = -0.15, 95% CI = -0.33 – 0.03, Z= 1.68, P = 0.09, I 2 = 7%
Nakanishi, 2023	SMD = -0.15, 95% CI = -0.37 – 0.06, Z= 1.38, P = 0.17, I 2 = 27%
Qiong, 2014	SMD = -0.08, 95% CI = -0.31 – 0.15, Z= 0.69, P = 0.49, I 2 = 40%
Shaolin, 2013	SMD = -0.04, 95% CI = -0.22 – 0.14, Z= 0.43, P = 0.67, I 2 = 0%
Songsong, 2018	SMD = -0.09, 95% CI = -0.32 – 0.15, Z= 0.73, P = 0.47, I 2 = 42%
Operation time
Chengya, 2022	SMD = 0.15, 95% CI = -0.03 – 0.32, Z= 1.58, P = 0.11, I 2 = 0%
Kaican, 2013	SMD = 0.03, 95% CI = -0.17 – 0.23, Z= 0.32, P = 0.75, I 2 = 35%
Kaikai, 2022	SMD = 0.03, 95% CI = -0.18 – 0.25, Z= 0.32, P = 0.75, I 2 = 35%
Nakanishi, 2023	SMD = 0.05, 95% CI = -0.17 – 0.26, Z= 0.43, P = 0.67, I 2 = 39%
Qiong, 2014	SMD = 0.06, 95% CI = -0.15 – 0.27, Z= 0.55, P = 0.58, I 2 = 42%
Shaolin, 2013	SMD = 0.10, 95% CI = -0.12 – 0.31, Z= 0.88, P = 0.38, I 2 = 38%
Songsong, 2018	SMD = 0.01, 95% CI = -0.17 – 0.20, Z= 0.12, P = 0.90, I 2 = 24%
Blood loss
Chengya, 2022	SMD = -0.06, 95% CI = -0.36 – 0.24, Z= 0.39, P = 0.70, I 2 = 0%
Kaican, 2013	SMD = -0.17, 95% CI = -0.39 – 0.04, Z= 1.56, P = 0.12, I 2 = 0%
Kaikai, 2022	SMD = -0.11, 95% CI = -0.36 – 0.14, Z= 0.84, P = 0.40, I 2 = 6%
